# Supplementary material for: Vitamin D Content of Australian Native Food Plants and Australian-Grown Edible Seaweed
Source: Nutrients. 2018 Jul 6;10(7):876. doi: 10.3390/nu10070876 (PMC6073725; doi:10.3390/nu10070876)
Supplement: Supplementary file 1 [file nutrients-10-00876-s001.zip]

Archive with 1 entries (1 files):
- nutrients-313841-SI.pdf
